# Supplementary material for: RIDDEN: Data-driven inference of receptor activity from transcriptomic data
Source: PLoS Comput Biol. 2025 Jun 16;21(6):e1013188. doi: 10.1371/journal.pcbi.1013188 (PMC12193052; doi:10.1371/journal.pcbi.1013188)
Supplement: S1 Table — (CSV) [file pcbi.1013188.s005.csv]

	CXCR4	IFNGR1	IL6R	TGFBR1	TNFRSF1B
1	GOBP_LYMPHOCYTE_HOMEOSTASIS	GOBP_ANTIGEN_PROCESSING_AND_PRESENTATION_OF_EXOGENOUS_ANTIGEN	GOBP_POSITIVE_REGULATION_OF_RESPONSE_TO_CYTOKINE_STIMULUS	GOBP_NEGATIVE_REGULATION_OF_RESPONSE_TO_WOUNDING	GOBP_T_CELL_ACTIVATION_INVOLVED_IN_IMMUNE_RESPONSE
2	GOBP_LEUKOCYTE_HOMEOSTASIS	GOBP_NEGATIVE_REGULATION_OF_VIRAL_PROCESS	GOBP_SIGNALING_RECEPTOR_LIGAND_PRECURSOR_PROCESSING	GOBP_NEGATIVE_REGULATION_OF_WOUND_HEALING	GOBP_POSITIVE_REGULATION_OF_DNA_TEMPLATED_TRANSCRIPTION_INITIATION
3	GOBP_T_CELL_HOMEOSTASIS	GOBP_ANTIGEN_PROCESSING_AND_PRESENTATION_OF_EXOGENOUS_PEPTIDE_ANTIGEN	GOBP_SELECTIVE_AUTOPHAGY	GOBP_NEGATIVE_REGULATION_OF_COAGULATION	GOBP_LIPOPOLYSACCHARIDE_MEDIATED_SIGNALING_PATHWAY
4	GOBP_NEGATIVE_REGULATION_OF_B_CELL_APOPTOTIC_PROCESS	GOBP_ENDOTHELIAL_CELL_DEVELOPMENT	GOBP_REGULATION_OF_KERATINOCYTE_DIFFERENTIATION	GOBP_REGULATION_OF_COAGULATION	GOBP_CELLULAR_EXTRAVASATION
5	GOBP_B_CELL_APOPTOTIC_PROCESS	GOBP_ANTIGEN_PROCESSING_AND_PRESENTATION_OF_PEPTIDE_ANTIGEN	GOBP_EMBRYONIC_DIGIT_MORPHOGENESIS	GOBP_NEGATIVE_REGULATION_OF_NUCLEOTIDE_METABOLIC_PROCESS	GOBP_FEMALE_MEIOTIC_NUCLEAR_DIVISION
